# Supplementary material for: REASSURED Multiplex Diagnostics: A Critical Review and Forecast
Source: Biosensors (Basel). 2022 Feb 16;12(2):124. doi: 10.3390/bios12020124 (PMC8869588; doi:10.3390/bios12020124)
Supplement: Supplementary file 1 [file biosensors-12-00124-s001.zip]

Archive with 1 entries (1 files):
- biosensors-1561495-supplementary.pdf
